# Supplementary material for: Trajectories: a framework for detecting temporal clinical event sequences from health data standardized to the Observational Medical Outcomes Partnership (OMOP) Common Data Model
Source: JAMIA Open. 2022 Mar 16;5(1):ooac021. doi: 10.1093/jamiaopen/ooac021 (PMC9097714; doi:10.1093/jamiaopen/ooac021)
Supplement: ooac021_Supplementary_Data [file ooac021_supplementary_data.zip]

Archive with 2 entries (2 files):
- SupplementaryFile4.csv
- SupplementaryDescription.docx
