# Supplementary material for: Trajectories: a framework for detecting temporal clinical event sequences from health data standardized to the Observational Medical Outcomes Partnership (OMOP) Common Data Model
Source: JAMIA Open. 2022 Mar 16;5(1):ooac021. doi: 10.1093/jamiaopen/ooac021 (PMC9097714; doi:10.1093/jamiaopen/ooac021)
Supplement: ooac021_Supplementary_Data [file ooac021_supplementary_data.zip › SupplementaryFile4.csv]

num_total_patients	num_event_pair_occurrences	num_random_events	num_different_directional_pairs_detected	was_added_pair_detected
1000	0	17	0	NA
1000	0	1	0	NA
1000	0	6	0	NA
1000	0	12	0	NA
1000	0	30	0	NA
1000	0	30	0	NA
1000	10	6	3	FALSE
1000	10	1	1	TRUE
1000	10	1	1	TRUE
1000	10	6	0	FALSE
1000	10	1	0	FALSE
1000	10	1	0	FALSE
1000	20	30	9	TRUE
1000	20	17	8	TRUE
1000	20	12	4	TRUE
1000	20	6	3	FALSE
1000	20	1	1	TRUE
1000	20	6	1	TRUE
1000	20	1	1	TRUE
1000	20	1	1	TRUE
1000	20	1	0	FALSE
1000	20	6	0	FALSE
1000	50	12	13	TRUE
1000	50	17	12	TRUE
1000	50	30	8	TRUE
1000	50	12	7	TRUE
1000	50	30	7	TRUE
1000	50	17	6	TRUE
1000	50	17	5	TRUE
1000	50	30	4	TRUE
1000	50	6	4	TRUE
1000	50	12	4	TRUE
1000	50	6	4	TRUE
1000	50	30	3	TRUE
1000	50	6	2	TRUE
1000	50	12	2	TRUE
1000	50	1	1	TRUE
1000	50	17	1	TRUE
1000	50	1	1	TRUE
1000	50	1	1	TRUE
1000	50	6	1	TRUE
1000	50	1	1	TRUE
1000	100	17	15	TRUE
1000	100	30	15	TRUE
1000	100	30	12	TRUE
1000	100	17	12	TRUE
1000	100	17	12	TRUE
1000	100	30	10	TRUE
1000	100	17	9	TRUE
1000	100	12	7	TRUE
1000	100	30	6	TRUE
1000	100	12	5	TRUE
1000	100	12	3	TRUE
1000	100	6	2	TRUE
1000	100	12	2	TRUE
1000	100	6	2	TRUE
1000	100	1	1	TRUE
1000	100	1	1	TRUE
1000	100	6	1	TRUE
1000	100	1	1	TRUE
1000	100	1	1	TRUE
1000	100	6	1	TRUE
